# Supplementary material for: Exome sequencing in families with chronic central serous chorioretinopathy
Source: Mol Genet Genomic Med. 2019 Feb 6;7(4):e00576. doi: 10.1002/mgg3.576 (PMC6465660; doi:10.1002/mgg3.576)
Supplement: Supplementary file 4 [file MGG3-7-na-s004.xlsx]

## Sheet: Blad1
Supplementary Table 1. Families with multiple segregating rare variants in the same gene.
Chromosome	Position	Family	Variant	REF	ALT	QUAL	ANNO	Gene_anno	ANNOFULL	Func.refGene	Gene.refGene	InRetNetList	GeneDetail.refGene	ExonicFunc.refGene	AAChange.refGene	Control (n=1352)	cCSC patients (n=263)	P-value (Schellevis et al. 2018 submitted)	esp6500siv2_all	1000g2015aug_all	1000g2015aug_eur	ExAC_ALL	ExAC_FIN	ExAC_NFE	avsnp147	SIFT_score	SIFT_pred	Polyphen2_HDIV_score	Polyphen2_HDIV_pred	Polyphen2_HVAR_score	Polyphen2_HVAR_pred	LRT_score	LRT_pred	MutationTaster_score	MutationTaster_pred	MutationAssessor_score	MutationAssessor_pred	FATHMM_score	FATHMM_pred	PROVEAN_score	PROVEAN_pred	VEST3_score	CADD_raw	CADD_phred	DANN_score	fathmm-MKL_coding_score	fathmm-MKL_coding_pred	MetaSVM_score	MetaSVM_pred
10	79397312	Family 12	rs200474297	T	C	9424.4	Nonsynonymous	KCNMA1	KCNMA1/NM_001014797:-:Nonsynonymous(CAC/His/H->CGC/Arg/R:Base90/3549:Codon30/1183:Exon1/29):Exon|KCNMA1/NM_002247:-:Nonsynonymous(CAC/His/H->CGC/Arg/R:Base90/3537:Codon30/1179:Exon1/27):Exon|KCNMA1/NM_001161353:-:Nonsynonymous(CAC/His/H->CGC/Arg/R:Base90/3660:Codon30/1220:Exon1/28):Exon|KCNMA1/NM_001161352:-:Nonsynonymous(CAC/His/H->CGC/Arg/R:Base90/3711:Codon30/1237:Exon1/28):Exon	exonic	KCNMA1	FALSE	-0.01	nonsynonymous_SNV	KCNMA1:NM_001014797:exon1:c.A89G:p.H30R\x3bKCNMA1:NM_001161352:exon1:c.A89G:p.H30R\x3bKCNMA1:NM_001161353:exon1:c.A89G:p.H30R\x3bKCNMA1:NM_001271518:exon1:c.A89G:p.H30R\x3bKCNMA1:NM_001271519:exon1:c.A89G:p.H30R\x3bKCNMA1:NM_001271520:exon1:c.A89G:p.H30R\x3bKCNMA1:NM_001271521:exon1:c.A89G:p.H30R\x3bKCNMA1:NM_001271522:exon1:c.A89G:p.H30R\x3bKCNMA1:NM_001322829:exon1:c.A89G:p.H30R\x3bKCNMA1:NM_00…	0.001849	0	0.374759	-0.01	-0.01	-0.01	0.0001	0.0034	0.0001	rs200474297	0.005	D	0.851	P	0.157	B	-0.01	-0.01	0.996	N	0.345	N	-1.72	D	-0.2	N	0.23	4.578	24.4	0.955	0.774	D	-0.712	T
10	79397236	Family 12	rs778736171	AGAG	*	19042.8	StructuralVariation	KCNMA1	KCNMA1/NM_001014797:-:StructuralVariation:CodonRegion:Exon|KCNMA1/NM_002247:-:StructuralVariation:CodonRegion:Exon|KCNMA1/NM_001161353:-:StructuralVariation:CodonRegion:Exon|KCNMA1/NM_001161352:-:StructuralVariation:CodonRegion:Exon	exonic	KCNMA1	FALSE	-0.01	-0.01	-0.01	-0.01	-0.01	-0.01	-0.01	-0.01	-0.01	-0.01	-0.01	-0.01	-0.01	-0.01	-0.01	-0.01	-0.01	-0.01	-0.01	-0.01	-0.01	-0.01	-0.01	-0.01	-0.01	-0.01	-0.01	-0.01	-0.01	-0.01	-0.01	-0.01	-0.01	-0.01	-0.01	-0.01	-0.01
20	43942164	Family 7	20:43942164	G	C	18.14	Nonsynonymous	RBPJL	RBPJL/NM_014276:+:Nonsynonymous(GTC/Val/V->CTC/Leu/L:Base677/1554:Codon226/518:Exon7/12):Exon	exonic	RBPJL	FALSE	-0.01	nonsynonymous_SNV	RBPJL:NM_001281448:exon7:c.G676C:p.V226L\x3bRBPJL:NM_001281449:exon7:c.G676C:p.V226L\x3bRBPJL:NM_014276:exon7:c.G676C:p.V226L	-0.01	-0.01	-0.01	-0.01	-0.01	-0.01	-0.01	-0.01	-0.01	-0.01	0.031	D	0.994	D	0.963	D	0	D	1	D	2.395	M	1.17	T	-2.93	D	0.89	5.792	27.1	0.998	0.978	D	-0.594	T
20	43942170	Family 7	20:43942170	A	C	18.14	Nonsynonymous	RBPJL	RBPJL/NM_014276:+:Nonsynonymous(ACA/Thr/T->CCA/Pro/P:Base683/1554:Codon228/518:Exon7/12):Exon	exonic	RBPJL	FALSE	-0.01	nonsynonymous_SNV	RBPJL:NM_001281448:exon7:c.A682C:p.T228P\x3bRBPJL:NM_001281449:exon7:c.A682C:p.T228P\x3bRBPJL:NM_014276:exon7:c.A682C:p.T228P	-0.01	-0.01	-0.01	-0.01	-0.01	-0.01	-0.01	-0.01	-0.01	-0.01	0	D	1	D	1	D	0	D	1	D	2.485	M	0.87	T	-5.86	D	0.975	5.396	26	0.997	0.973	D	-0.456	T
12	58017860	Family 8	rs113207856	G	A	74623.4	Stop_Gain	SLC26A10	SLC26A10/NM_133489:+:Stop_Gain(TGG/Trp/W->TGA/Stp/O:Base1207/1692:Codon403/564:Exon9/14):Exon	exonic	SLC26A10	FALSE	-0.01	stopgain	SLC26A10:NM_133489:exon9:c.G1206A:p.W402X	0.007396	0.01331	0.13897	0.0042	0.00159744	0.001	0.0042	0.0021	0.0062	rs113207856	-0.01	-0.01	-0.01	-0.01	-0.01	-0.01	-0.01	-0.01	1	A	-0.01	-0.01	-0.01	-0.01	-0.01	-0.01	-0.01	12.262	39	0.992	0.975	D	-0.01	-0.01
12	58018668	Family 8	rs111924104	T	G	68238.8	Nonsynonymous	SLC26A10	SLC26A10/NM_133489:+:Nonsynonymous(CTC/Leu/L->CGC/Arg/R:Base1248/1692:Codon416/564:Exon10/14):Exon	exonic	SLC26A10	FALSE	-0.01	nonsynonymous_SNV	SLC26A10:NM_133489:exon10:c.T1247G:p.L416R	0.008506	0.01331	0.187483	0.0059	0.00359425	0.003	0.0054	0.0021	0.0075	rs111924104	0.007	D	0.997	D	0.952	D	-0.01	-0.01	1	N	1.735	L	-2.4	D	-3.5	D	0.659	5.911	27.5	0.962	0.919	D	0.394	D
2	175202184	Family 1	2:175202184	AGCGGCGGCGGCGGCAGCGGCGGCGGCG	*	95813.1	StructuralVariation	SP9	SP9/NM_001145250:+:StructuralVariation:CodonRegion:Exon	exonic	SP9	FALSE	-0.01	-0.01	-0.01	-0.01	-0.01	-0.01	-0.01	-0.01	-0.01	-0.01	-0.01	-0.01	-0.01	-0.01	-0.01	-0.01	-0.01	-0.01	-0.01	-0.01	-0.01	-0.01	-0.01	-0.01	-0.01	-0.01	-0.01	-0.01	-0.01	-0.01	-0.01	-0.01	-0.01	-0.01	-0.01	-0.01	-0.01
2	175202187	Family 1	rs889377194	GGCGGCGGCGGCA	*	96553.9	StructuralVariation	SP9	SP9/NM_001145250:+:StructuralVariation:CodonRegion:Exon	exonic	SP9	FALSE	-0.01	-0.01	-0.01	-0.01	-0.01	-0.01	-0.01	-0.01	-0.01	-0.01	-0.01	-0.01	-0.01	-0.01	-0.01	-0.01	-0.01	-0.01	-0.01	-0.01	-0.01	-0.01	-0.01	-0.01	-0.01	-0.01	-0.01	-0.01	-0.01	-0.01	-0.01	-0.01	-0.01	-0.01	-0.01	-0.01	-0.01
[truncated: 10 more columns]
